# Supplementary material for: ﻿Monopyleglutinosa (Gesneriaceae), a new species from the western slopes of the Ecuadorian Andes
Source: PhytoKeys. 2022 Sep 28;210:15–21. doi: 10.3897/phytokeys.210.89520 (PMC9848926; doi:10.3897/phytokeys.210.89520)
Supplement: XML Treatment for Monopyle glutinosa [file phytokeys.210.89520-treatment1.xml]

<!DOCTYPE tp:taxon-treatment
  PUBLIC "-//TaxonX//DTD Taxonomic Treatment Publishing DTD v0 20100105//EN" "tax-treatment-NSO.dtd">
<tp:taxon-treatment xmlns:tp="http://www.plazi.org/taxpub"><tp:treatment-meta><kwd-group><label>Taxon classification</label><kwd>
              <named-content content-type="kingdom">Plantae</named-content>
            </kwd><kwd>
              <named-content content-type="order">Lamiales</named-content>
            </kwd><kwd>
              <named-content content-type="family">Gesneriaceae</named-content>
            </kwd></kwd-group><mixed-citation publication-type="journal"><person-group><name><surname>Clark</surname><given-names>John L.</given-names></name><name><surname>Tobar</surname><given-names>Franciso</given-names></name><name><surname>Keene</surname><given-names>Jeremy</given-names></name></person-group><article-title>﻿<italic><tp:taxon-name><tp:taxon-name-part taxon-name-part-type="genus" reg="Monopyle">Monopyle</tp:taxon-name-part><tp:taxon-name-part taxon-name-part-type="species" reg="glutinosa">glutinosa</tp:taxon-name-part></tp:taxon-name></italic> (<tp:taxon-name><tp:taxon-name-part taxon-name-part-type="family">Gesneriaceae</tp:taxon-name-part></tp:taxon-name>), a new species from the western slopes of the Ecuadorian Andes</article-title><source>PhytoKeys</source><day>28</day><month>09</month><year>2022</year><volume>210</volume><fpage>15</fpage><lpage>21</lpage><pub-id pub-id-type="doi">10.3897/phytokeys.210.89520</pub-id></mixed-citation></tp:treatment-meta><tp:nomenclature><label>﻿</label><tp:taxon-name>
            <object-id xmlns:xlink="http://www.w3.org/1999/xlink" content-type="arpha" xlink:type="simple">415F1577-024F-5A0E-A7C1-20C705857D82</object-id>
            <tp:taxon-name-part taxon-name-part-type="genus" reg="Monopyle">Monopyle</tp:taxon-name-part>
            <tp:taxon-name-part taxon-name-part-type="species" reg="glutinosa">glutinosa</tp:taxon-name-part>
            <object-id xmlns:xlink="http://www.w3.org/1999/xlink" content-type="ipni" xlink:type="simple">urn:lsid:ipni.org:names:77305891-1</object-id>
          </tp:taxon-name><tp:taxon-authority>J.L.Clark &amp; Keene</tp:taxon-authority><tp:taxon-status xmlns:xlink="http://www.w3.org/1999/xlink" xlink:type="simple">sp. nov.</tp:taxon-status><xref ref-type="fig" rid="F1">Fig. 1</xref></tp:nomenclature><tp:treatment-sec sec-type="material" id="SECID0ERIAC"><title>Type.</title><p>Ecuador. Cotopaxi: cantón Pujuli, western lowland border of Reserva Ecológica Los Illinizas, trail towards finca of Narcisssa Castellano, trailhead accessed via road Guayacán-Pucayacu, <named-content xmlns:xlink="http://www.w3.org/1999/xlink" content-type="dwc:verbatimCoordinates" xlink:type="simple"><named-content content-type="geo-json" specific-use="{&#34;type&#34;:&#34;Point&#34;,&#34;coordinates&#34;:[-79.093750,-0.812222]}" id="NCID0E1IAC" xlink:type="simple">0°48'44"S, 79°5'37.5"W</named-content></named-content>, 1014 m alt., 11 Mar 2022, <italic>J.L. Clark</italic>, <italic>C. Restrepo &amp; F. Tobar 16489</italic> (holotype: <abbrev xmlns:xlink="http://www.w3.org/1999/xlink" content-type="institution" xlink:title="United States National Herbarium" id="ABBRID0EDJAC" xlink:type="simple">US</abbrev>; isotypes: <named-content xmlns:xlink="http://www.w3.org/1999/xlink" content-type="dwc:institutional_code" xlink:title="Missouri Botanical Garden" xlink:href="http://grbio.org/institution/missouri-botanical-garden" xlink:type="simple">MO</named-content>, <named-content xmlns:xlink="http://www.w3.org/1999/xlink" content-type="dwc:institutional_code" xlink:title="New York Botanical Garden" xlink:href="http://grbio.org/institution/new-york-botanical-garden" xlink:type="simple">NY</named-content>, <named-content xmlns:xlink="http://www.w3.org/1999/xlink" content-type="dwc:institutional_code" xlink:title="Pontificia Universidad Católica del Ecuador" xlink:href="http://grbio.org/institution/pontificia-universidad-cat%C3%B3lica-del-ecuador" xlink:type="simple">QCA</named-content>, <named-content xmlns:xlink="http://www.w3.org/1999/xlink" content-type="dwc:institutional_code" xlink:title="Marie Selby Botanical Gardens" xlink:href="http://grbio.org/institution/marie-selby-botanical-gardens" xlink:type="simple">SEL</named-content>).</p></tp:treatment-sec><tp:treatment-sec sec-type="diagnosis" id="SECID0E3JAC"><title>Diagnosis.</title><p>Similar to <italic><tp:taxon-name><tp:taxon-name-part taxon-name-part-type="genus" reg="Monopyle">Monopyle</tp:taxon-name-part><tp:taxon-name-part taxon-name-part-type="species" reg="ecuadorensis">ecuadorensis</tp:taxon-name-part></tp:taxon-name></italic>, differing in larger calyx lobes that reach 1.5 cm in length (<italic>vs.</italic> 0.5–1.0 cm long in <italic><tp:taxon-name><tp:taxon-name-part taxon-name-part-type="genus" reg="Monopyle">M.</tp:taxon-name-part><tp:taxon-name-part taxon-name-part-type="species" reg="ecuadorensis">ecuadorensis</tp:taxon-name-part></tp:taxon-name></italic>), larger campanulate corolla tube that exceeds 3.0 cm in length (<italic>vs.</italic> corolla tube less than 3 cm in <italic><tp:taxon-name><tp:taxon-name-part taxon-name-part-type="genus" reg="Monopyle">M.</tp:taxon-name-part><tp:taxon-name-part taxon-name-part-type="species" reg="ecuadorensis">ecuadorensis</tp:taxon-name-part></tp:taxon-name></italic>), and a uniformly dark purple corolla tube (<italic>vs.</italic> broad range of corolla tube colors from uniformly white to white suffused with blue in <italic><tp:taxon-name><tp:taxon-name-part taxon-name-part-type="genus" reg="Monopyle">M.</tp:taxon-name-part><tp:taxon-name-part taxon-name-part-type="species" reg="ecuadorensis">ecuadorensis</tp:taxon-name-part></tp:taxon-name></italic>).</p></tp:treatment-sec><tp:treatment-sec sec-type="description" id="SECID0EULAC"><title>Description.</title><p>Terrestrial herb; roots fibrous, shoots dorsiventral, usually light green, occasionally green suffused with red, 20–60 cm tall, 2.5–5 mm diam., glabrous. Leaves opposite, strongly anisophyllous, interstipular scar present; the larger leaf of pair with petioles (4–) 7–17 mm long, uniformly green or green suffused with red, glabrous, blade asymmetrical ovate to elliptic, base oblique, to 10 mm between bases, apex acuminate, (5–) 8.5–23.3 × 3.0–5.8 (–8) cm, subentire to serrate, adaxially light green, sparsely pilose, abaxially green, puberulent to pilose with uncinate trichomes (more so on veins); the smaller leaf of a pair with petioles to 5 mm (some appearing sessile), glabrous, blade ovate to orbicular, base oblique (appearing equilateral), apex acuminate to cuspidate, 0.9–2.4 × 0.5–1.2 cm, entire to serrate towards the apex, adaxially and abaxially similar to larger leaf. Inflorescence a terminal, erect, compound cyme (appearing paniculate); peduncle 5–10 cm, glabrous, bracts in pairs 3–5 × 0.5–1 mm, persistent, opposite, adaxially and abaxially glabrous; rachis to 10 cm long, 3–10 nodes, with 2 cymules per node; pedicel 6–9 mm long. Calyx uniformly light green to uniformly wine red, lobes five, broadly ovate at base and acuminate at apex, 11–14 × 3–5 mm, connate at base, outer surface with dense sticky trichomes, inner surface nearly glabrous. Corolla campanulate, uniformly dark purple, base sometimes white suffused with purple, 30–45 × 15–20 mm, sparsely pilose, minute gland-tipped trichomes on the inner dorsal surface of the tube (inserted above androecium), osmophore present; corolla lobes with minute glandular trichomes along margin of the lobes, lateral and dorsal lobes 7–9 × 4–6 mm, ventral lobe 9–11 × 6–7 mm. Androecium with four stamens, 4–5 mm long, didynamous, included, filaments 3–5 mm long, adnate to corolla, anthers 0.8–1.1 × 0.5–0.7 mm, connivent for up to 1 mm; nectary absent. Gynoecium with inferior ovary, to 2 mm wide, densely pilose with glandular trichomes that extend to the calyx lobes, style to 5.6 mm long, glabrous, stigma stomatomorphic. Fruits not observed.</p></tp:treatment-sec><tp:treatment-sec sec-type="phenology" id="SECID0EZLAC"><title>Phenology.</title><p>Flowering in March. Fruits not observed.</p></tp:treatment-sec><tp:treatment-sec sec-type="etymology" id="SECID0E5LAC"><title>Etymology.</title><p>The trichomes on the calyx lobes and inferior ovary allow the flower to cling to an upside-down finger (Fig. <xref ref-type="fig" rid="F1">1C</xref>). This specific epithet reflects the sticky trichomes on the outer surface of the inferior ovary and calyx lobes.</p><fig id="F1" position="float" orientation="portrait"><object-id xmlns:xlink="http://www.w3.org/1999/xlink" content-type="doi" xlink:type="simple">10.3897/phytokeys.210.89520.figure1</object-id><object-id xmlns:xlink="http://www.w3.org/1999/xlink" content-type="arpha" xlink:type="simple">71D16A7F-054C-57CC-9B76-38983D02372F</object-id><label>Figure 1.</label><caption><p><italic><tp:taxon-name><tp:taxon-name-part taxon-name-part-type="genus" reg="Monopyle">Monopyle</tp:taxon-name-part><tp:taxon-name-part taxon-name-part-type="species" reg="glutinosa">glutinosa</tp:taxon-name-part></tp:taxon-name></italic> J.L.Clark &amp; Keene <bold>A</bold> lateral view of flower <bold>B</bold> front view of flower <bold>C</bold> inferior ovary and calyx lobes adhering to a finger from the sticky trichomes <bold>D</bold> dorsiventral habit (<bold>A–D</bold> from <italic>J.L. Clark 16489</italic>). Photos by J.L. Clark.</p></caption><graphic xmlns:xlink="http://www.w3.org/1999/xlink" xlink:href="phytokeys-210-015_article-89520__-g001.jpg" position="float" orientation="portrait" xlink:type="simple" id="oo_749776.jpg"><uri content-type="original_file" xlink:type="simple">https://binary.pensoft.net/fig/749776</uri></graphic></fig></tp:treatment-sec><tp:treatment-sec sec-type="distribution" id="SECID0EMNAC"><title>Distribution and preliminary assessment of conservation status.</title><p><italic><tp:taxon-name><tp:taxon-name-part taxon-name-part-type="genus" reg="Monopyle">Monopyle</tp:taxon-name-part><tp:taxon-name-part taxon-name-part-type="species" reg="glutinosa">glutinosa</tp:taxon-name-part></tp:taxon-name></italic> is endemic to the western Andean slopes of Ecuador. The three known collections are located in the buffer zone and the southern region of Reserva Ecológica Los Illinizas, from disturbed primary forests. GeoCAT calculated the following values for <abbrev xmlns:xlink="http://www.w3.org/1999/xlink" xlink:title="extent of occurrence" id="ABBRID0E4NAC" xlink:type="simple">EOO</abbrev> = 46.31 km<sup>2</sup> and <abbrev xmlns:xlink="http://www.w3.org/1999/xlink" xlink:title="area of occupancy" id="ABBRID0EDOAC" xlink:type="simple">AOO</abbrev> = 12 km<sup>2</sup>. Based on the available information and according to the IUCN Red List Criteria and Guidelines (<xref ref-type="bibr" rid="B4">IUCN 2022</xref>; <xref ref-type="bibr" rid="B5">IUCN Standards and Petitions Committee 2022</xref>), <italic><tp:taxon-name><tp:taxon-name-part taxon-name-part-type="genus" reg="Monopyle">M.</tp:taxon-name-part><tp:taxon-name-part taxon-name-part-type="species" reg="glutinosa">glutinosa</tp:taxon-name-part></tp:taxon-name></italic> is preliminarily assessed as Critically Endangered (<abbrev xmlns:xlink="http://www.w3.org/1999/xlink" xlink:title="Critically Endangered" id="ABBRID0E3OAC" xlink:type="simple">CR</abbrev>, B1a,biii), based on its limited geographic range (<abbrev xmlns:xlink="http://www.w3.org/1999/xlink" xlink:title="extent of occurrence" id="ABBRID0EAPAC" xlink:type="simple">EOO</abbrev> &lt; 100 km<sup>2</sup>) and the uncertain future of habitat conservation of western Andean forests as exemplified by the deforestation for agriculture throughout the buffer zone and inside the park.</p></tp:treatment-sec><tp:treatment-sec sec-type="comments" id="SECID0EGPAC"><title>Comments.</title><p><italic><tp:taxon-name><tp:taxon-name-part taxon-name-part-type="genus" reg="Monopyle">Monopyle</tp:taxon-name-part><tp:taxon-name-part taxon-name-part-type="species" reg="glutinosa">glutinosa</tp:taxon-name-part></tp:taxon-name></italic> differs from all other <italic><tp:taxon-name><tp:taxon-name-part taxon-name-part-type="genus" reg="Monopyle">Monopyle</tp:taxon-name-part></tp:taxon-name></italic> by the presence of sticky glandular trichomes intermixed with similarly-sized uncinate trichomes on the outer surface of the inferior ovary and calyx lobes. <italic><tp:taxon-name><tp:taxon-name-part taxon-name-part-type="genus" reg="Monopyle">Monopyle</tp:taxon-name-part><tp:taxon-name-part taxon-name-part-type="species" reg="glutinosa">glutinosa</tp:taxon-name-part></tp:taxon-name></italic> and <italic><tp:taxon-name><tp:taxon-name-part taxon-name-part-type="genus" reg="Monopyle">M.</tp:taxon-name-part><tp:taxon-name-part taxon-name-part-type="species" reg="ecuadorensis">ecuadorensis</tp:taxon-name-part></tp:taxon-name></italic> share a similar terrestrial dorsiventral habit with a terminal inflorescence, swollen regions along the stem between nodes (Fig. <xref ref-type="fig" rid="F2">2C</xref>), and similar shapes of calyx and corolla. The inflorescence on <italic><tp:taxon-name><tp:taxon-name-part taxon-name-part-type="genus" reg="Monopyle">M.</tp:taxon-name-part><tp:taxon-name-part taxon-name-part-type="species" reg="glutinosa">glutinosa</tp:taxon-name-part></tp:taxon-name></italic> has shorter peduncles and appears more compact (&lt; 10 cm). The inflorescence on <italic><tp:taxon-name><tp:taxon-name-part taxon-name-part-type="genus" reg="Monopyle">M.</tp:taxon-name-part><tp:taxon-name-part taxon-name-part-type="species" reg="ecuadorensis">ecuadorensis</tp:taxon-name-part></tp:taxon-name></italic> has more inflorescence branching and appears broader from longer peduncles, often exceeding 10 cm in length and width (Fig. <xref ref-type="fig" rid="F2">2D</xref>). The campanulate flowers and broadly ovate calyx lobes are similar to <italic><tp:taxon-name><tp:taxon-name-part taxon-name-part-type="genus" reg="Monopyle">M.</tp:taxon-name-part><tp:taxon-name-part taxon-name-part-type="species" reg="ecuadorensis">ecuadorensis</tp:taxon-name-part></tp:taxon-name></italic>. The campanulate corolla tube in <italic><tp:taxon-name><tp:taxon-name-part taxon-name-part-type="genus" reg="Monopyle">M.</tp:taxon-name-part><tp:taxon-name-part taxon-name-part-type="species" reg="glutinosa">glutinosa</tp:taxon-name-part></tp:taxon-name></italic> exceeds 3 cm (Fig. <xref ref-type="fig" rid="F1">1A</xref>), in contrast to the smaller corolla tube in <italic><tp:taxon-name><tp:taxon-name-part taxon-name-part-type="genus" reg="Monopyle">M.</tp:taxon-name-part><tp:taxon-name-part taxon-name-part-type="species" reg="ecuadorensis">ecuadorensis</tp:taxon-name-part></tp:taxon-name></italic> that rarely exceeds 3 cm in length (Fig. <xref ref-type="fig" rid="F2">2A</xref>) and 1 cm in width (Fig. <xref ref-type="fig" rid="F2">2B</xref>). The broadly ovate calyx lobes with acuminate, reflexed apices are longer (ca. 1.5 cm long) in <italic><tp:taxon-name><tp:taxon-name-part taxon-name-part-type="genus" reg="Monopyle">M.</tp:taxon-name-part><tp:taxon-name-part taxon-name-part-type="species" reg="glutinosa">glutinosa</tp:taxon-name-part></tp:taxon-name></italic> (Fig. <xref ref-type="fig" rid="F1">1B</xref>) relative to the shorter (ca. 0.5–1.0 cm long) calyx lobes in <italic><tp:taxon-name><tp:taxon-name-part taxon-name-part-type="genus" reg="Monopyle">M.</tp:taxon-name-part><tp:taxon-name-part taxon-name-part-type="species" reg="ecuadorensis">ecuadorensis</tp:taxon-name-part></tp:taxon-name></italic> (Fig. <xref ref-type="fig" rid="F2">2B</xref>). Corolla tube coloration ranges in <italic><tp:taxon-name><tp:taxon-name-part taxon-name-part-type="genus" reg="Monopyle">M.</tp:taxon-name-part><tp:taxon-name-part taxon-name-part-type="species" reg="ecuadorensis">ecuadorensis</tp:taxon-name-part></tp:taxon-name></italic> from uniformly white to white suffused with blue (Fig. <xref ref-type="fig" rid="F2">2A</xref>). In contrast, the corolla tube of <italic><tp:taxon-name><tp:taxon-name-part taxon-name-part-type="genus" reg="Monopyle">M.</tp:taxon-name-part><tp:taxon-name-part taxon-name-part-type="species" reg="glutinosa">glutinosa</tp:taxon-name-part></tp:taxon-name></italic> is uniformly dark purple (Fig. <xref ref-type="fig" rid="F1">1A</xref>). <italic><tp:taxon-name><tp:taxon-name-part taxon-name-part-type="genus" reg="Monopyle">Monopyle</tp:taxon-name-part><tp:taxon-name-part taxon-name-part-type="species" reg="ecuadorensis">ecuadorensis</tp:taxon-name-part></tp:taxon-name></italic> is distributed throughout western Ecuador (usually above 1200 meters). In contrast, <italic><tp:taxon-name><tp:taxon-name-part taxon-name-part-type="genus" reg="Monopyle">M.</tp:taxon-name-part><tp:taxon-name-part taxon-name-part-type="species" reg="glutinosa">glutinosa</tp:taxon-name-part></tp:taxon-name></italic> is locally endemic and restricted to altitudes below 1200 meters.</p><fig id="F2" position="float" orientation="portrait"><object-id xmlns:xlink="http://www.w3.org/1999/xlink" content-type="doi" xlink:type="simple">10.3897/phytokeys.210.89520.figure2</object-id><object-id xmlns:xlink="http://www.w3.org/1999/xlink" content-type="arpha" xlink:type="simple">2E661A5E-F211-5DDE-9D01-359C6C18C708</object-id><label>Figure 2.</label><caption><p><italic><tp:taxon-name><tp:taxon-name-part taxon-name-part-type="genus" reg="Monopyle">Monopyle</tp:taxon-name-part><tp:taxon-name-part taxon-name-part-type="species" reg="ecuadorensis">ecuadorensis</tp:taxon-name-part></tp:taxon-name></italic> C.V.Morton <bold>A</bold> lateral view of flower <bold>B</bold> front view of flower <bold>C</bold> swollen region between nodes <bold>D</bold> dorsiventral habit with terminal inflorescence (<bold>A, D</bold> from <italic>J.L. Clark 12301</italic>, <bold>B, C</bold><italic>J.L. Clark 12294</italic>). Photos by J.L. Clark.</p></caption><graphic xmlns:xlink="http://www.w3.org/1999/xlink" xlink:href="phytokeys-210-015_article-89520__-g002.jpg" position="float" orientation="portrait" xlink:type="simple" id="oo_749777.jpg"><uri content-type="original_file" xlink:type="simple">https://binary.pensoft.net/fig/749777</uri></graphic></fig></tp:treatment-sec><tp:treatment-sec sec-type="material" id="SECID0E1GAE"><title>Additional specimens examined.</title><p>Ecuador. <bold>Cotopaxi</bold>: 20 km NW of El Corazón, 19–24 Jun 1967, <italic>B. Sparre 17294</italic> (<named-content xmlns:xlink="http://www.w3.org/1999/xlink" content-type="dwc:institutional_code" xlink:title="Missouri Botanical Garden" xlink:href="http://grbio.org/institution/missouri-botanical-garden" xlink:type="simple">MO</named-content>, S); cantón Pujilí, Reserva Ecológica Los Illinizas, sector Paloseco, west of Choasillí, <named-content xmlns:xlink="http://www.w3.org/1999/xlink" content-type="dwc:verbatimCoordinates" xlink:type="simple"><named-content content-type="geo-json" specific-use="{&#34;type&#34;:&#34;Point&#34;,&#34;coordinates&#34;:[-79.116111,-0.976111]}" id="NCID0EMHAE" xlink:type="simple">0°58'34"S, 79°6'58"W</named-content></named-content>, 1700 m alt., 12 Aug 2003, <italic>P. Silverstone-Sopkin et al. 10064</italic> (COL, <named-content xmlns:xlink="http://www.w3.org/1999/xlink" content-type="dwc:institutional_code" xlink:title="Missouri Botanical Garden" xlink:href="http://grbio.org/institution/missouri-botanical-garden" xlink:type="simple">MO</named-content>, <abbrev xmlns:xlink="http://www.w3.org/1999/xlink" content-type="institution" xlink:title="United States National Herbarium" id="ABBRID0EYHAE" xlink:type="simple">US</abbrev>).</p></tp:treatment-sec><ref-list><ref id="B4"><mixed-citation xmlns:xlink="http://www.w3.org/1999/xlink" xlink:type="simple">IUCN (<year>2022</year>) The IUCN Red List of Threatened Species. Version 2022–1. <ext-link xlink:href="https://www.iucnredlist.org" ext-link-type="uri" xlink:type="simple">https://www.iucnredlist.org</ext-link> [Accessed on 26 August 2022]</mixed-citation></ref><ref id="B5"><mixed-citation xmlns:xlink="http://www.w3.org/1999/xlink" xlink:type="simple">IUCN Standards and Petitions Committee (<year>2022</year>) Guidelines for using the IUCN Red List Categories and Criteria. Version 15.1. <ext-link xlink:href="https://www.iucnredlist.org/resources/redlistguidelines" ext-link-type="uri" xlink:type="simple">https://www.iucnredlist.org/resources/redlistguidelines</ext-link></mixed-citation></ref></ref-list></tp:taxon-treatment>
